# Supplementary material for: Photothermal Transport for Guiding Nanoparticles Through the Vitreous Humor
Source: Adv Sci (Weinh). 2025 Dec 22;13(16):e16534. doi: 10.1002/advs.202516534 (PMC13042554; doi:10.1002/advs.202516534)
Supplement: Supplementary file 2 — Supporting File: advs73420‐sup‐0002‐SI Videos.zip. [file ADVS-13-e16534-s001.zip]

Archive with 17 entries (17 files):
- VideoS1.mov
- VideoS2.mov
- VideoS3.mov
- VideoS4.mov
- VideoS5.mov
- VideoS6.mov
- VideoS7.mov
- VideoS8.mov
- VideoS10.mov
- VideoS11.mov
- VideoS12.mov
- VideoS13.mov
- VideoS14.mov
- VideoS15.mov
- VideoS16.mov
- VideoS17.avi
- Video S9.avi
